# Supplementary material for: Heterologous Expression of CFL1 Confers Flocculating Ability to Cutaneotrichosporon oleaginosus Lipid-Rich Cells
Source: J Fungi (Basel). 2022 Dec 11;8(12):1293. doi: 10.3390/jof8121293 (PMC9786196; doi:10.3390/jof8121293)
Supplement: Supplementary file 1 [file jof-08-01293-s001.zip]

Archive with 1 entries (1 files):
- jof-2056904-supplementary.pdf
